# Supplementary material for: Potentiation of Cisplatin Cytotoxicity in Resistant Ovarian Cancer SKOV3/Cisplatin Cells by Quercetin Pre-Treatment
Source: Int J Mol Sci. 2023 Jun 30;24(13):10960. doi: 10.3390/ijms241310960 (PMC10341453; doi:10.3390/ijms241310960)
Supplement: Supplementary file 1 [file ijms-24-10960-s001.zip]

Archive with 1 entries (1 files):
- ijms-2432023-supplementary.pdf
